# Supplementary material for: Precision Metrics: A Narrative Review on Unlocking the Power of KPIs in Radiology for Enhanced Precision Medicine
Source: J Pers Med. 2024 Sep 10;14(9):963. doi: 10.3390/jpm14090963 (PMC11433247; doi:10.3390/jpm14090963)
Supplement: Supplementary file 1 [file jpm-14-00963-s001.zip]

Archive with 1 entries (1 files):
- jpm-3143309-supplementary.pdf
